# Supplementary material for: Dietary Intake, Feeding Pattern, and Nutritional Status of Children with Cerebral Palsy in Rural Bangladesh
Source: Nutrients. 2023 Sep 29;15(19):4209. doi: 10.3390/nu15194209 (PMC10574640; doi:10.3390/nu15194209)
Supplement: Supplementary file 1 [file nutrients-15-04209-s001.zip]

Archive with 1 entries (1 files):
- nutrients-2605057-supplementary.pdf
